# Supplementary material for: Long‐lasting effects of logging on beetles in hollow oaks
Source: Ecol Evol. 2018 Sep 27;8(20):10126–37. doi: 10.1002/ece3.4486 (PMC6206182; doi:10.1002/ece3.4486)
Supplement: Supplementary file 2 [file ECE3-8-10126-s002.xlsx]

## Sheet: Species and predictor variables
Number of species and predictor variables used in the statistical analyses
From Pilskog et al. 2018 'Long-lasting effects of logging on beetles in hollow oaks'
See Table 1 in the main text for explanation of the predictor variables
	Number of species				Tree variables		Local scale					Landscape scale					The coast-inland gradient
Site	mainly.oak	broadleaf.species	generalists	all.beetles	circumference	tree.form	landscape	forest.density	deadwood	oaks	hollow.oaks	favorable.habitat	forest.cover	forest.volume	old.forest	deciduous.forest	distance.to.coast	temperature	precipitation	region
AarVA4	6	5	29	40	311	high	forest	21	0.375779	2.25	1	0.266667	265.978	95.0282	64.5473	43.5889	0.04	13.5686	381.313	Agder
BjVA1	7	9	12	28	235	middle	forest	7	0.466683	9	2	0.607333	539.324	92.0714	61.8555	173.521	1.05	13.4071	406.66	Agder
BrTE9	3	15	14	32	168	middle	forest	13	0.316198	13	5	3.31133	1015.26	101.037	95.2794	320.816	23.16	13.1158	393.61	Larvik
BrVE3	4	7	15	26	178	low	forest	12	0.503185	8	4	6.90181	946.247	123.906	139.617	126.494	4.14	13.5556	387.583	Larvik
BuVE5	9	12	34	55	220.5	middle	forest	7	1.17153	6	1	4.3809	929.694	106.85	56.6588	290.387	10.21	13.3423	402.083	Larvik
EnVE10	4	9	19	32	199	low	forest	7	0.399251	17	5	11.1685	871.523	104.016	26.5589	233.937	11.23	13.4378	392.13	Larvik
FuVE1	6	5	16	27	195	low	semiN	10	0.07065	19	2	0.766667	229.461	101.725	5.43751	108.241	0.55	14.1821	338.04	Larvik
GaVA1	4	9	14	27	185	high	semiN	17	0.603351	3	0	1.04217	810.481	100.502	112.286	255.423	5.34	13.0755	452.397	Agder
GiVA1	4	7	15	26	270	low	semiN	25	0.548401	12.75	0.75	0.466667	515.085	102.632	67.3959	134.58	0.52	13.5698	406.773	Agder
GjVE1	8	11	20	39	500	middle	semiN	16	0.767181	6	0	0.166667	807.568	110.747	18.7664	228.232	13.36	14.0502	360.28	Larvik
HaaAA5	1	9	18	28	133	middle	forest	21	0.529953	27	2	5.83917	841.817	72.8262	382.443	32.1958	26.08	11.9543	517.907	Agder
HaavAA9	3	10	12	25	203	low	forest	18	0.422801	8	5	2.99833	899.451	81.021	412.725	50.4807	30.7	12.272	473.097	Agder
HaaVE2	3	8	25	36	226.5	middle	semiN	5	0.824956	8	0	1.86863	622.169	112.728	41.1777	220.498	1.73	13.6532	382.877	Larvik
HuAA3	2	11	28	41	385	middle	semiN	36	0.892623	10	4	1.8792	826.627	73.0149	393.212	65.3806	40.47	12.3429	414.43	Agder
Hul3	8	10	36	54	240	high	forest	25	0.240524	16	3	1.3114	689.33	83.0254	230.693	19.5265	39.72	12.4586	431.367	Agder
KdAA13	4	10	20	34	209	middle	semiN	19	0.0942	25.5	3.75	1.16667	603.823	90.2701	117.751	145.683	1.71	13.4419	416.713	Agder
KiTE1	3	7	27	37	278	high	semiN	9	0.105269	8	0	1.73829	953.786	117.503	82.4389	248.437	24.58	13.8932	340.463	Larvik
LyVE3	8	14	27	49	161	middle	semiN	22	0.144519	6	0	1.34452	1033.31	101.045	17.1467	412.866	11.21	13.3109	406.48	Larvik
OdVE2	8	7	11	26	373	low	semiN	12	0.116337	7	2	0.419633	173.24	102.067	21.3125	88.8481	0.27	14.2648	342.037	Larvik
OgVE8	1	3	19	23	102	middle	forest	28	0.92002	13	2	5.00983	926.045	112.793	166.77	79.4031	6.06	13.5164	390.433	Larvik
ReAA3	1	7	20	28	200	middle	semiN	21	0.132037	21	0	0.2	771.324	61.7363	318.317	30.2448	28.6	12.4181	471.637	Agder
ROSK2	5	6	23	34	272	low	semiN	11	0.561353	3	0	3.65727	898.91	97.7518	158.204	363.983	12.34	12.4434	410.097	Larvik
SeAA5	5	4	11	20	80	high	forest	24	0.609709	24	1	1.5	611.352	96.3176	96.0836	174.915	0.99	13.6565	397.99	Agder
SkAA3	3	7	21	31	136	middle	semiN	15	0.729108	18	4	3.63803	718.973	70.2293	229.707	42.3435	39.7	11.7477	469.787	Agder
SKVE11	5	5	22	32	181.5	high	forest	34	0.69653	21	6	5.58534	1023.13	99.4245	121.015	357.598	17.2	12.6384	444.56	Larvik
SOVE3	3	7	20	30	260	middle	forest	6	0.298614	1	0	0.538307	892.549	98.3019	152.755	240.283	22.94	12.5254	437.637	Larvik
StVE1	3	7	31	41	279	low	semiN	25	0.394698	32	3	3.37894	991.219	114.669	37.7965	292.673	9.1	13.6414	383.27	Larvik
SyVA1	6	6	18	30	397	middle	semiN	15	0.408435	0	0	5.96913	640.766	99.6631	111.4	78.4485	2.36	13.477	420.997	Agder
TjVA1	1	7	17	25	284	middle	forest	14	0.03925	4	0	5.12222	883.003	99.9849	155.975	298.047	3.05	13.5554	396.253	Agder
TvAA1	6	9	32	47	184	high	forest	8	0.746927	9	1	2.96287	1119.59	126.299	3.14933	207.034	9.31	12.9595	465.15	Agder
TveAA2	3	4	18	25	89	high	forest	16	0.386848	9	2	2.26813	1027.55	106.505	161.082	146.706	8.33	13.3467	438.897	Agder
VaVE3	3	4	11	18	174	middle	forest	13	0.40718	23	1	8.54512	895.757	120.79	141.266	96.6137	6.4	13.8807	366.617	Larvik

## Sheet: Individuals
Number of individuals in each oak
Note that individuals of the oak generalist Haploglossa villosula (n = 1484) is not included in the generalists and all beetles because it was an outlier in the dataset. Se details in the methods section.
Site	mainly.oak	broadleaf.species	generalists	all.beetles
AarVA4	73	16	106	195
BjVA1	15	14	65	94
BrTE9	5	70	24	99
BrVE3	10	8	30	48
BuVE5	36	20	62	118
EnVE10	11	15	39	65
FuVE1	12	12	26	50
GaVA1	69	15	29	113
GiVA1	7	9	17	33
GjVE1	50	19	55	124
HaaAA5	3	24	41	68
HaavAA9	5	21	30	56
HaaVE2	3	25	33	61
HuAA3	7	30	62	99
Hul3	55	33	117	205
KdAA13	5	18	32	55
KiTE1	11	9	82	102
LyVE3	14	21	52	87
OdVE2	12	15	16	43
OgVE8	1	4	28	33
ReAA3	4	21	29	54
ROSK2	5	9	41	55
SeAA5	8	6	13	27
SkAA3	24	23	32	79
SKVE11	20	11	46	77
SOVE3	22	9	42	73
StVE1	9	10	63	82
SyVA1	8	12	43	63
TjVA1	2	36	24	62
TvAA1	27	18	107	152
TveAA2	4	14	67	85
VaVE3	20	4	12	36
